# Supplementary material for: Reutilization of Reclaimed Asphalt Binder via Co-Pyrolysis with Rice Husk: Thermal Degradation Behaviors and Kinetic Analysis
Source: Materials (Basel). 2023 Nov 14;16(22):7160. doi: 10.3390/ma16227160 (PMC10672246; doi:10.3390/ma16227160)
Supplement: Supplementary file 1 [file materials-16-07160-s001.zip]

Archive with 1 entries (1 files):
- materials-2652873-supplementary.pdf
